# Supplementary material for: Promoting Nutrition and Food Sustainability Knowledge in Apprentice Chefs: An Intervention Study at The School of Italian Culinary Arts—ALMA
Source: Nutrients. 2024 Feb 15;16(4):537. doi: 10.3390/nu16040537 (PMC10892208; doi:10.3390/nu16040537)
Supplement: Supplementary file 1 [file nutrients-16-00537-s001.zip]

Archive with 2 entries (2 files):
- Supplementary_material_S1.pdf
- Supplementary_material_S2.pdf
